# Supplementary material for: Oncogenic KrasG12D causes myeloproliferation via NLRP3 inflammasome activation
Source: Nat Commun. 2020 Apr 3;11:1659. doi: 10.1038/s41467-020-15497-1 (PMC7125138; doi:10.1038/s41467-020-15497-1)
Supplement: Supplementary file 3 — Source data [file 41467_2020_15497_MOESM3_ESM.xlsx]

## Sheet: Figure 1
Figure 1
Fig. 1C											Fig. 1F
												WT	KrasG12D
												1.00001	6.51188
												1	5.56508
												1	6.42314
											Fig. 1H
												Unstimulated		+ LPS/ATP
												WT	KrasG12D	WT	KrasG12D
												1	0.744792	1	2.67245
												1	1.01232	1	2.38968
												1	0.945596	1	1.31943
												1	1.15278	1	1.31943
												1	1.03372	1	1.01044
												1	0.88596	1	1.26457
Fig. 1D
	WT	KrasG12D
	1.00001	6.32909
	1	6.59441
	1	7.35698
Fig. 1E

## Sheet: Figure 2
Figure 2
Fig. 2B					Fig. 2F
	WT	KrasG12D	KrasG12D; Nlrp3-/-			WT	KrasG12D	KrasG12D; Nlrp3-/-
	56.3	55.3	70			684	331	544
	64.3	57.2	62.4			794	412	745
	53.7	63	56.2			894	482	802
	70	64.1	67.5			481	301	527
	70	59.3	70			547	184	733
	51.4	45.6	59.1			971	287	1013
	59.5	47.9	53.3			1148	554	984
	61.3	42	45.5			873	173	967
	66.4	54.2	56.6			1004	452	1109
	63.5	42.2	59.5			731	575	519
		45.6					549
		50.1					457
		60.4					433
		55.2					707
		53.8					694
Fig. 2C					Fig. 2H
	WT	KrasG12D	KrasG12D; Nlrp3-/-			WT	KrasG12D	KrasG12D; Nlrp3-/-
	16.1	15.2	22.9			0	5	2
	18.5	16.3	17.1			0	4	1
	15.3	19	16.3			0	0	1
	21.4	18	18.5			1	3	0
	21.7	16.9	20.5			0	5	0
	17.1	13.3	17.1			0	3	0.5
	17.1	14.1	16.1			2	2	2
	17.8	13.4	14			1	2	2
	19.2	15.8	17.3			0.05	5	1
	18.4	13.6	18.2			0	3	1.5
		13.8					5
		14.7					6
		18.1					5.5
		17.2					7
		16.1					4

## Sheet: Figure 3
Figure 3
Fig. 3B					Fig. 3F
	WT	KrasG12D	KrasG12D; Nlrp3-/-			WT	KrasG12D	KrasG12D; Nlrp3-/-
	24.3	14.9	21.8			0	4	0
	18.8	31.6	17.3			0	5	0
	15.8	23.6	20			1	11	2
	18	30	20.2			0	7	0.5
	17.3	24.6	21.2			0	8	1
	19.6	48	20.2			0.5	5	0
	20.6	18.1	18.1
	13.7	23.8	17.1		Fig. 3G
	15.9	77.4	14.1			WT	KrasG12D	KrasG12D; Nlrp3-/-
	8.38	51.2	22.7			4	25	6
		38.7				3	31	7
		47.4				5	17	5
		42.9				2	23	11
		20.9				2	22	8
		26.7				2.5	34	7
Fig. 3D	WT	KrasG12D	KrasG12D; Nlrp3-/-
	0.5	13	2
	1	21	1
	1.5	10	5
	2	15	2
	2	16	1
		21	3

## Sheet: Figure 4
Figure 4
Fig. 4B					Fig. 4F					Fig. 4I
	WT	KrasG12D	KrasG12D; Nlrp3-/-			WT	KrasG12D	KrasG12D; Nlrp3-/-			WT	KrasG12D	KrasG12D; Nlrp3-/-
	0.092	0.216	0.117			2.95	10.3	8.71			34.3	21.3	24
	0.093	0.215	0.102			5.68	10.4	6.82			26.5	14.9	28.6
	0.078	0.333	0.083			5.29	14.2	4.55			26.6	12.6	27.8
	0.085	0.181	0.078			12	9.38	4.34			35.4	20.7	27.4
	0.093	0.353	0.101			10.4	16.2	9.6			21	16.2	23.9
	0.084	0.131	0.099			8.69	26.3	3.77			24.2	11.4	27.1
	0.093	0.263	0.14			8.63	3.09	8.78			22.3	21.1	18.9
	0.088	0.38	0.167			1.69	15.2	6.88			28.5	17.3	24.5
	0.093	0.222	0.145			2.44	23.9	5.87			25	8.69	26
	0.098	0.424	0.222			1.15	18.9	17.6			25.8	11.7	18.1
		0.392					18.6					20.4
		0.422					33.6					15.7
		0.476					23.4					16.5
		0.139					10					24.2
		0.217					15.3					18.9
Fig. 4C					Fig. 4G
	WT	KrasG12D	KrasG12D; Nlrp3-/-			WT	KrasG12D	KrasG12D; Nlrp3-/-
	6	1	5			0.7	2.4	0.9
	5	2	4.5			1	0.9	0.8
	7	1	4			1.4	3.2	0.6
	11	0	6			0.6	1.9	0.6
	8	2	0.101			0.3	20.5	1.3
	10.5	1	7.5			0.6	1.7	2.9
	6.5	3	2			0.4	3.7	1.5
	6	2.5	2.5			1.7	13.9	2.4
	7.5	2	3			1.4	3.1	1.8
	4.5	1.5	2.5			1.5	6.8	1.9
		3					19.8
		4					9.2
		2					1.8
		1					1.5
		0					1.2

## Sheet: Figure 5
Figure 5
Fig. 5A										Fig. 5F
											Unstimulated			+ LPS/ATP
											WT	KrasG12D	KrasG12D; Nlrp3-/-	WT	KrasG12D	KrasG12D; Nlrp3-/-
											1.00001	1.55027	1.8063	1.00001	3.794	2.0691
											1	2.01586	1.8279	1	2.8811	1.2022
											1	1.84687	1.6011	1	2.3572	2.0773
											1	1.64684	1.6951	1	8.3262	1.8907
											1	2.94706	1.5546	1	1.6943	1.7703
											1	0.52078	1.1787	1	1.9569	1.3542
											1	0.6001	0.4346	1	0.5888	2.7285
											1	0.52768	0.4794	1	3.6918	2.8029
											1	0.52768	0.4915	1	4.4093	2.3402
											1	0.4449	0.4346	1	2.3049	1.8157
												0.3949			15.508
												0.39317			9.362
												1.50888			13.285
												0.30005			2.3326
												0.41559			11.028
Fig. 5B										Fig. 5H
	WT	KrasG12D	KrasG12D; Nlrp3-/-								WT	KrasG12D	KrasG12D; Nlrp3-/-
	1	16.0579	1.23611								1.10165	1.65136	1.14907
	1	14.3531	1.6038								1.19963	1.87236	1.23456
	1	9.32595	1.52483								0.769212	2.17488	1.32481
											0.762854	1.41801	1.14789
Fig. 5C											1.06538	1.33836	1.15791
											1.10128	1.21458	1.02148
										Fig. 5I
											WT	KrasG12D	KrasG12D; Nlrp3-/-
											15.9167	42.9167	16.8333
											19	34.5	21.6667
											15.25	37.1667	24.4167
											16	38.0833	27.6
											17	40.8333	23.7
											15.25	43	20.8

## Sheet: Figure 6
Figure 6
Fig. 6A					Fig. 6D					Fig. 6H
	KrasG12D	KrasG12D + Anakinra	KrasG12D + MCC950			KrasG12D	KrasG12D + Anakinra	KrasG12D + MCC950			Unstimulated			+ LPS/ATP
	45.6	60	68.1			549	541	766			KrasG12D	KrasG12D + Anakinra	KrasG12D + MCC950	KrasG12D	KrasG12D + Anakinra	KrasG12D + MCC950
	50.1	63.9	67.6			457	681	551			1.48677	0.411797	0.431643	0.681399	0.4674	0.821121
	60.4	48.7	59.6			433	688	699			1.9333	0.441566	0.453142	0.517446	0.365723	0.175954
	55.2	64.1	59.3			707	766	574			1.77122	0.406836	0.406836	0.423355	0.360288	0.472156
	53.8	60.4	63.2			694	641	687			1.57938	0.420066	0.332415	1.49539	0.307977	0.318847
	55.3	55.6	55.4			331	445	756			0.499449	0.439912	0.329107	0.351456	0.473514	0.819083
	57.2	68.1	57.2			412	477	741			0.575524	0.327453	0.312569	0.105754	0.413051	0.494801
	63	62.5	65.3			482	326	648			0.506064	0.31753	0.315877	0.663056	0.645619	0.769489
	64.1	70	67.9			301	401	683			0.506064	0.33903	0.343991	0.791908	0.696118	0.289408
	59.3	70	61.6			184	371	603			0.426681	0.378721	0.385336	0.413957	0.778094	0.668491
	45.6		66.1			287		745			0.378721	0.253032	0.299339	2.78515	0.314997	0.776962
	47.9		58.4			554		755			0.377067		0.296031	1.68142		0.52107
	42		63.7			173		575			1.44708		0.319184	2.38591		0.343077
	54.2		53.4			452		586			0.287762		0.300992	0.418939		0.259516
	42.2		63.8			575		615			0.398567		0.287762	1.98056
													0.322492	0.942147
Fig. 6B					Fig. 6E
	KrasG12D	KrasG12D + Anakinra	KrasG12D + MCC950			KrasG12D	KrasG12D + Anakinra	KrasG12D + MCC950		Fig. 6J
	15.2	18	18.6			45	24	5			KrasG12D	KrasG12D + Anakinra	KrasG12D + MCC950
	16.3	19.4	19.1			25	18	10			10.099	9.333	11.378
	19	14.3	18.8			27	29	5			12.679	13.466	6.98511
	18	16.8	17			38	24	7			10.173	9.799	9.546
	16.9	17.3	17.3			22	22	12			15.845	10.768	10.708
	13.3	16.7	17.8				17	11				8.725	8.553
	14.1	19.5	16					6
	13.4	16.8	16.6					10
	15.8	20.2	19.1					16
	13.6	18.1	19.7					21
	13.8		18.5					23
	14.7		17.8					17
	18.1		17.4					13
	17.2		15.2					14
	16.1		18.2					19
Fig. 6C					Fig. 6F
	KrasG12D	KrasG12D + Anakinra	KrasG12D + MCC950			KrasG12D	KrasG12D + Anakinra	KrasG12D + MCC950
	24	10	8			2	7	5
	26	8	8			3	8	8
	27	13	13			3	4	6
	17	14	11			2	6	9
	19	11	10			4	8	5
	20	7	9				5	7
	23	16	8					6
	13	10	7					4
	24	10	9					7
	25	13	12					8
	19		7					4
	25		11					9
	29		12					7
			10					5
								9

## Sheet: Figure 7
Figure 7
Fig. 7C									Fig. 7F						Fig. 7I
	Unstimulated		+ LPS/ATP
	WT	KrasG12D	WT	KrasG12D
	1.24271	1.88722	0.997914	1.60792
	0.876072	1.60163	0.888425	1.43587
	0.976415	1.75986	0.919708	1.52346
	1.33533	1.61321	1.08551	1.44213
	0.822041	1.92196	0.985401	1.28884
	0.999571	1.59005	1.1293	1.49531
	0.9494	1.84863	0.991658	1.55162
	0.953259	1.76372	1.01356	1.45151
	0.845197	1.68268	0.98853	1.47341
Fig. 7D
															Fig. 7J
																WT	KrasG12D
																1	3.14786
																1	3.74154
																1	4.01248
									Fig. 7G
										KrasG12D	KrasG12D + RAC1 inhibitor 50 µM	KrasG12D + RAC1 inhibitor 100 µM			Fig. 7K
										1	0.25697	0.31278				KrasG12D	KrasG12D + RAC1 inhibitor 50 µM	KrasG12D + RAC1 inhibitor 100 µM
										1	0.36974	0.34796				0.960503	0.9626	0.83677
										1	0.47971	0.2467				1.17022	0.83677	0.765467
																0.939532	0.610276	0.782244
									Fig. 7H							0.868228	0.633345	0.692066
										KrasG12D	KrasG12D + RAC1 inhibitor 50 µM	KrasG12D + RAC1 inhibitor 100 µM				1.00664	0.908074	0.702552
										0.958791	0.816198	0.791329				1.05488	0.692066	0.968892
										0.834089	0.939647	0.909769
Fig. 7E										1.06345	0.781131	0.760377
	KrasG12D	KrasG12D + PDTC	KrasG12D + Ebselen							1.03483	0.914063	0.916031
	1	0.087472	0.033997							1.10442	0.879532	0.7763
	1	0.107006	0.077281							1.00441	0.869871	0.734077
	1	0.101545	0.122959

## Sheet: Figure 8
Figure 8
Fig. 8A								Fig. 8G
									Non-Krasmut CMML	Krasmut CMML
									0.980369	1.62974
									0.828766	1.80661
									0.938678	1.62974
									1.10292	2.23615
									1.02332	1.68027
									1.0448
									0.718853
									0.686006
									0.902041
									0.770651
									1.4655
									1.40233
									1.13576
								Fig. 8H
Fig. 8B
	Non-Krasmut AML	Krasmut		Fig. 8E
	1	1.91265			Non-Krasmut AML	Krasmut AML
	1	5.2328			1.0926	1.3683
	1	8.24948			1.45509	1.67974
	1	11.7862			1.06196	1.40404
	1	1.64139			0.944535	1.03643
	1	0.387899			1.21003	1.60826
	1	1.93309			1.04665	1.56231
	1	2.7703			1.32235	1.2764
					1.46531	1.13855
Fig. 8D					1.58273	1.12834
	Non-Krasmut AML	Krasmut JMML			1.62358	0.862845
	1.0926	2.37921			1.40914	1.06707
	1.45509	2.71107			0.566721
	1.06196	1.24577			0.822
	0.944535	1.87375			1.03643			Fig. 8I
	1.21003	2.35878			0.796473				Non-Krasmut CMML	Krasmut CMML
	1.04665	1.0058			0.684149				1	1.81476
	1.32235	2.04224			0.64841				1	2.91149
	1.46531	0.94964			0.627988				1	2.01325
	1.58273	2.40984			0.546298				1	1.52479
	1.62358				0.684149
	1.40914				0.704572
	0.566721				0.668833
	0.822
	1.03643
	0.796473
	0.684149
	0.64841
	0.627988
	0.546298
	0.684149
	0.704572
	0.668833

## Sheet: Figure 9
Figure 9
Fig. 9B						Fig. 9F									Fig. 9J
	Unstimulated		+ LPS/ATP													Krasmut	Krasmut+ PDTC	Krasmut + Ebselen
	Non-Krasmut AML	Krasmut AML	Non-Krasmut AML	Krasmut AML												1.06459	0.357656	0.232057
	0.91716	2.36763	0.889111	2.90434												0.9689	0.366627	0.294857
	1.02564	2.1029	0.984016	2.61341												0.891148	0.397129	0.343301
	0.996055	1.83317	1.2987	3.00296												1.04067	0.380981	0.399521
	1.0503	2.5025	1.15884	3.57495												1.03469	0.422847	0.363038
	1.01085	1.77323	0.949051	1.86884
	0.956607	1.36763	0.869131	1.90434											Fig. 9K
	0.803748	1.1029	0.754246	1.61341												Krasmut	Krasmut + RAC1 inhibitor
	1.11933	1.83317	1.13387	2.00296												1.32114	0.362109
	1.13412	1.5025	1.04396	2.57495												1.20881	0.253744
	0.986193	1.77323	0.919081	1.86884												0.612965	0.395165
	1.02564	1.86884	0.919081	1.86884												0.601198	0.386821
																1.25588	0.371202
Fig. 9D
	Unstimulated		+ LPS/ATP												Fig. 9L
	Non-Krasmut	Krasmut	Non-Krasmut	Krasmut												Krasmut	Krasmut + RAC1 inhibitor
	0.817043	3.12567	0.938919	4.16915												0.925678	0.925678
	0.729955	2.29279	0.718403	4.43962		Fig. 9G										0.918982	0.431871
	0.837628	3.29192	0.806265	4.26045			Krasmut	Krasmut+ PDTC	Krasmut + Ebselen							1.11316	0.749916
	0.894631	1.64359	1.07157	2.2758			1	0.17635	0.142092							0.949113	0.67459
	0.983302	4.55708	0.995771	4.79969			1	0.123801	0.216195							1.09307	0.749916
	0.956384	4.54757	1.00955	5.13391			1	0.097498	0.17136
	1.21923	3.54369	0.94581	3.52827
	0.766374	3.41543	0.699452	3.79013		Fig. 9I
	1.23348	3.89837	0.978543	3.16132			Unstimulated		+ LPS/ATP
	1.01655	1.94444	0.961316	2.70133			Non-Krasmut	Krasmut	Non-Krasmut	Krasmut
	1.54541	2.15978	1.87439	2.76507			0.953338	1.42232	0.952642	1.50349
		4.27839		5.20627			1.06097	1.51458	0.959123	1.35444
		1.71959		3.23367			1.1763	1.54533	1.06281	1.36092
		1.19865		1.39546			1.12248	1.56071	1.10817	1.38036
		2.12495		2.81848			1.06866	1.7606	1.14058	1.45813
		1.8526		2.69961			0.814951		1.28315
							1.0456		0.829511
Fig. 9E							1.38388		1.17298
	Krasmut	Krasmut+ PDTC	Krasmut + Ebselen				1.16861		1.1341
	1.38817	0.352188	0.39259				0.799574		1.27667
	0.942979	0.150175	0.21116				1.12248		0.732303
	1.70224	0.304924	0.266047				0.626589		0.69342
	0.590029	0.14179	0.150938				0.656573		0.654536
	0.376582	0.153225	0.141028

## Sheet: Suppl. Fig. S1
Supplementary Figure S1
Suppl. Fig. S1A								Suppl. Fig. S1C
									Casp1		GSDMD		AIM2		Nlrp1		Nlrc4
									WT	KrasG12D	WT	KrasG12D	WT	KrasG12D	WT	KrasG12D	WT	KrasG12D
									8.91443	8.79334	9.34205	9.22283	8.42765	8.41167	7.28877	6.07836	7.28877	6.07836
									8.8086	8.49702	9.41473	9.17794	8.54913	8.11555	7.3426	5.81675	7.3426	5.81675
									8.76754	8.7337	9.33105	9.31628	8.35915	8.20424	7.07696	6.02373	7.07696	6.02373
									8.9255	8.64498	9.45463	9.02733	8.51712	8.10718	7.20791	5.73914	7.20791	5.73914
								Suppl. Fig. S1G
									LPS (h)
								WT	3	2.4358	2.57697	2.48958	2.18707	3.20889	3.10805
									6	4.23363	4.68884	4.34262	4.20157	4.47726	5.30433
									9	4.40488	5.11135	4.71283	4.5498	6.00501	5.1657
									Cntrl	50.1341	52.0932	52.5049	57.9203	57.0906	56.8847
								KrasG12D	3	13.091	8.93892	8.32995	11.5298	8.65104	7.82063
									6	13.6243	10.5643	9.75957	13.0878	10.5842	11.2498
									9	13.8653	12.4764	10.9496	14.9873	12.6696	12.596
								KrasG12D; Nlrp3-/-	3	7.68758	7.91518	8.15361	7.74177	7.50334	7.88266
									6	10.1944	9.7005	8.90268	10.8972	10.9257	11.0017
									9	12.0038	10.3946	10.4908	12.5723	12.1963	12.9309
Suppl. Fig. S1B

[truncated: 3 more sheets: Suppl. Fig. S2, Suppl. Fig. S4, Suppl. Fig. S5]
